# Supplementary material for: Allele distribution and genetic diversity of VNTR loci in Salmonella enterica serotype Enteritidis isolates from different sources
Source: BMC Microbiol. 2008 Sep 15;8:146. doi: 10.1186/1471-2180-8-146 (PMC2561042; doi:10.1186/1471-2180-8-146)
Supplement: Additional file 3 — Supplementary Table S3. Bacterial isolates with source information and VNTR profiles [file 1471-2180-8-146-S3.xls]

## Sheet: Supplement
MLVA						VNTR profile*
type	ID	Source	Year	PT	Location	SE1	SE2	SE3	SE5	SE6	SE7	SE8	SE9	SE10
AA	C167	Chicken	1991	8	OH	6	9	4	13	11	8	2	2	8
AA	C169	Chicken	1991	8	OH	6	9	4	13	11	8	2	2	8
AB	C228	Chicken	1991	8	WI	6	10	4	14	11	8	2	2	8
AB	C229	Chicken	1991	8	WI	6	10	4	14	11	8	2	2	8
AC	C244	Chicken	1991	34	WI	6	8	4	12	11	8	2	2	8
AD	C215	Chicken	1991	13a	IN	6	9	4	12	11	8	2	2	8
AD	C224	Chicken	1991	13a	MI	6	9	4	12	11	8	2	2	8
AD	H91	Human	1997	28	IN	6	9	4	12	11	8	2	2	8
AE	C25	Chicken	1992	13a	IN	6	10	3	13	11	8	2	2	8
AF	C291	Chicken	1995	13a	OH	8	9	4	11	11	8	2	2	7
AF	C292	Chicken	1995	13a	OH	8	9	4	11	11	8	2	2	7
AF	C293	Chicken	1995	13a	OH	8	9	4	11	11	8	2	2	7
AF	C294	Chicken	1995	13a	OH	8	9	4	11	11	8	2	2	7
AG	C37	Chicken	1992	8	IN	7	8	4	9	11	8	2	2	8
AG	V231	Environment	1995	13a	IN	7	8	4	9	11	8	2	2	8
AG	V244	Environment	1995	13a	IN	7	8	4	9	11	8	2	2	8
AG	V248	Environment	1995	13a	IN	7	8	4	9	11	8	2	2	8
AH	C226	Chicken	1991	8	WI	7	9	4	12	11	8	2	2	8
AI	C487	Chicken	1978	28	IN	8	11	3	18	12	null	1	2	8
AJ	C50	Chicken	1995	13a	IN	6	null	3	18	null	null	1	2	8
AJ	C51	Chicken	1995	Untype	IN	6	null	3	18	null	null	1	2	8
AK	C52	Chicken	1995	13a	IN	7	6	4	14	11	8	2	2	8
AL	C64	Chicken	1995	13a	IN	6	6	4	12	11	4	2	2	8
AM	E12	Egg	1994	13a	IN	6	6	4	11	11	8	2	2	8
AM	E49	Egg	1994	28	IN	6	6	4	11	11	8	2	2	8
AM	E50	Egg	1994	28	IN	6	6	4	11	11	8	2	2	8
AM	E52	Egg	1994	28	IN	6	6	4	11	11	8	2	2	8
AM	E53	Egg	1994	28	IN	6	6	4	11	11	8	2	2	8
AM	H147	Human	1998	13a	IN	6	6	4	11	11	8	2	2	8
AM	H162	Human	1998	28	IN	6	6	4	11	11	8	2	2	8
AM	V225	Environment	1995	13a	IN	6	6	4	11	11	8	2	2	8
AN	E17	Egg	1994	13a	IN	7	9	4	12	11	8	1	2	8
AN	E26	Egg	1994	13a	IN	7	9	4	12	11	8	1	2	8
AN	E28	Egg	1994	13a	IN	7	9	4	12	11	8	1	2	8
AN	E30	Egg	1994	13a	IN	7	9	4	12	11	8	1	2	8
AN	E34	Egg	1994	13a	IN	7	9	4	12	11	8	1	2	8
AN	E35	Egg	1994	13a	IN	7	9	4	12	11	8	1	2	8
AO	H109	Human	1997	13a	IN	5	5	4	11	11	8	1	2	8
AO	H142	Human	1998	28	IN	5	5	4	11	11	8	1	2	8
AO	H148	Human	1998	28	IN	5	5	4	11	11	8	1	2	8
AO	H81	Human	1997	28	IN	5	5	4	11	11	8	1	2	8
AP	C149	Chicken	1995	28	IN	6	9	4	11	11	8	1	2	8
AP	C150	Chicken	1995	28	IN	6	9	4	11	11	8	1	2	8
AP	C151	Chicken	1995	28	IN	6	9	4	11	11	8	1	2	8
AP	C152	Chicken	1995	28	IN	6	9	4	11	11	8	1	2	8
AQ	B5282	Bovine	1999	9c	WA	6	10	3	6	11	7	1	2	8
AQ	Can481	Canine	1987	9c	WA	6	10	3	6	11	7	1	2	8
AQ	Mu8930	Mule deer	2004	1b	WA	6	10	3	6	11	7	1	2	8
AR	H150	Human	1998	4	IN	5	8	3	17	11	5	1	2	8
AS	H160	Human	1998	13a	IN	5	6	4	11	11	8	1	2	8
AS	H80	Human	1997	4	IN	5	6	4	11	11	8	1	2	8
AT	H180	Human	1991	28	IN	6	6	4	13	11	8	1	2	8
AU	H186	Human	1991	13a	IN	7	9	4	11	11	8	2	2	8
AV	H194	Human	1991	8	IN	6	9	4	12	11	8	1	3	8
AW	H219	Human	1991	4	IN	4	6	3	12	11	7	1	3	8
AX	H266	Human	1995	8	IN	5	10	4	12	11	8	2	2	8
AY	H310	Human	1995	13a	IN	6	9	4	12	11	7	1	2	8
AZ	H314	Human	1994	8	IN	6	9	4	11	11	6	2	2	8
A0	B2091	Bovine	1995	RDNC	WA	6	9	4	11	11	8	2	2	8
A0	C159	Chicken	1991	13a	OH	6	9	4	11	11	8	2	2	8
A0	C163	Chicken	1991	RDNC	OH	6	9	4	11	11	8	2	2	8
A0	C200	Chicken	1991	13a	IN	6	9	4	11	11	8	2	2	8
A0	C211	Chicken	1991	13a	IN	6	9	4	11	11	8	2	2	8
A0	C212	Chicken	1991	13a	IN	6	9	4	11	11	8	2	2	8
A0	C43	Chicken	1995	8	IN	6	9	4	11	11	8	2	2	8
A0	C46	Chicken	1995	8	IN	6	9	4	11	11	8	2	2	8
A0	C47	Chicken	1995	8	IN	6	9	4	11	11	8	2	2	8
A0	E15	Egg	1994	13a	IN	6	9	4	11	11	8	2	2	8
A0	E59	Egg	1994	8	IN	6	9	4	11	11	8	2	2	8
A0	E60	Egg	1994	8	IN	6	9	4	11	11	8	2	2	8
A0	E61	Egg	1994	8	IN	6	9	4	11	11	8	2	2	8
A0	E70	Egg	1994	8	IN	6	9	4	11	11	8	2	2	8
A0	E73	Egg	1994	8	IN	6	9	4	11	11	8	2	2	8
A0	H10	Human	1990	8	IN	6	9	4	11	11	8	2	2	8
A0	H11	Human	1990	8	IN	6	9	4	11	11	8	2	2	8
A0	H172	Human	1991	8	IN	6	9	4	11	11	8	2	2	8
A0	H175	Human	1991	8	IN	6	9	4	11	11	8	2	2	8
A0	H18	Human	1990	8	IN	6	9	4	11	11	8	2	2	8
A0	H189	Human	1991	4	IN	6	9	4	11	11	8	2	2	8
A0	H2	Human	1990	8	IN	6	9	4	11	11	8	2	2	8
A0	H31	Human	1997	4	IN	6	9	4	11	11	8	2	2	8
A0	H5	Human	1990	8	IN	6	9	4	11	11	8	2	2	8
A0	Min436	Mink	1987	13	WA	6	9	4	11	11	8	2	2	8
A1	H33	Human	1997	4	IN	5	6	3	13	11	7	1	3	8
A1	H9336	Human	2004	1	WA	5	6	3	13	11	7	1	3	8
A2	H35	Human	1997	28	IN	6	10	4	10	11	6	2	2	8
A3	H41	Human	1997	8	IN	6	11	5	12	11	8	1	2	8
A4	C111	Chicken	1995	13a	IN	6	9	4	12	11	8	1	2	8
A4	C156	Chicken	1991	8	OH	6	9	4	12	11	8	1	2	8
A4	C157	Chicken	1991	8	OH	6	9	4	12	11	8	1	2	8
A4	C158	Chicken	1991	8	OH	6	9	4	12	11	8	1	2	8
A4	E13	Egg	1991	8	PA	6	9	4	12	11	8	1	2	8
A4	E14	Egg	1991	8	PA	6	9	4	12	11	8	1	2	8
A4	E18	Egg	1994	13a	IN	6	9	4	12	11	8	1	2	8
A4	E2	Egg	1991	8	PA	6	9	4	12	11	8	1	2	8
A4	E3	Egg	1991	8	PA	6	9	4	12	11	8	1	2	8
A4	E4	Egg	1991	8	PA	6	9	4	12	11	8	1	2	8
A4	E41	Egg	1994	13a	IN	6	9	4	12	11	8	1	2	8
A4	E46	Egg	1994	13a	IN	6	9	4	12	11	8	1	2	8
A4	E5	Egg	1991	8	PA	6	9	4	12	11	8	1	2	8
A4	E56	Egg	1994	8	IN	6	9	4	12	11	8	1	2	8
A4	E6	Egg	1991	8	PA	6	9	4	12	11	8	1	2	8
A4	E62	Egg	1994	8	IN	6	9	4	12	11	8	1	2	8
A4	E74	Egg	1991	Untype	PA	6	9	4	12	11	8	1	2	8
A4	E75	Egg	1991	Untype	PA	6	9	4	12	11	8	1	2	8
A4	E76	Egg	1991	Untype	PA	6	9	4	12	11	8	1	2	8
A4	E77	Egg	1991	Untype	PA	6	9	4	12	11	8	1	2	8
A4	E78	Egg	1991	Untype	PA	6	9	4	12	11	8	1	2	8
A4	E79	Egg	1991	Untype	PA	6	9	4	12	11	8	1	2	8
A4	E8	Egg	1991	8	PA	6	9	4	12	11	8	1	2	8
A4	E80	Egg	1991	8	PA	6	9	4	12	11	8	1	2	8
A4	E86	Egg	1991	8	PA	6	9	4	12	11	8	1	2	8
A4	H38	Human	1997	13a	IN	6	9	4	12	11	8	1	2	8
A4	H47	Human	1997	13a	IN	6	9	4	12	11	8	1	2	8
A5	H8739	Human	2004	RDNC	WA	5	6	3	7	11	7	1	3	8
A6	H132	Human	1998	28	IN	5	6	3	12	11	7	1	3	8
A6	H211	Human	1991	13a	IN	5	6	3	12	11	7	1	3	8
A6	H30	Human	1997	8	IN	5	6	3	12	11	7	1	3	8
A6	H8780	Human	2004	29a	WA	5	6	3	12	11	7	1	3	8
A6	Min2842	Mink	1995	4	WA	5	6	3	12	11	7	1	3	8
A6	Min2843	Mink	1995	4	WA	5	6	3	12	11	7	1	3	8
A6	Min2844	Mink	1995	4	WA	5	6	3	12	11	7	1	3	8
A6	SE2472	Human	1996-97	4	CA	5	6	3	12	11	7	1	3	8
A7	M10	Mouse	1991	8	IN	6	6	4	13	11	8	2	2	8
A7	M3	Mouse	1991	8	IN	6	6	4	13	11	8	2	2	8
A7	M8	Mouse	1991	8	IN	6	6	4	13	11	8	2	2	8
A7	M9	Mouse	1991	8	IN	6	6	4	13	11	8	2	2	8
A8	Sea8921	Sealion	2004	8	WA	6	8	4	13	11	8	2	2	8
A9	C160	Chicken	1991	13a	OH	6	10	4	13	11	8	2	2	8
A9	C161	Chicken	1991	13a	OH	6	10	4	13	11	8	2	2	8
A9	C172	Chicken	1991	13a	OH	6	10	4	13	11	8	2	2	8
A9	C19	Chicken	1992	28	IN	6	10	4	13	11	8	2	2	8
A9	C20	Chicken	1992	13a	IN	6	10	4	13	11	8	2	2	8
A9	C467	Chicken	1978	28	IN	6	10	4	13	11	8	2	2	8
A9	C471	Chicken	1978	28	IN	6	10	4	13	11	8	2	2	8
A9	C478	Chicken	1978	28	IN	6	10	4	13	11	8	2	2	8
A9	C490	Chicken	1978	9b	IN	6	10	4	13	11	8	2	2	8
BA	V39	Environment	1991	28	IN	5	6	4	12	11	8	2	2	8
BA	V43	Environment	1991	28	IN	5	6	4	12	11	8	2	2	8
BB	C145	Chicken	1995	28	IN	6	6	4	12	11	8	2	2	8
BB	E39	Egg	1994	13a	IN	6	6	4	12	11	8	2	2	8
BB	E40	Egg	1994	28	IN	6	6	4	12	11	8	2	2	8
BB	H195	Human	1991	23	IN	6	6	4	12	11	8	2	2	8
BB	H52	Human	1997	13a	IN	6	6	4	12	11	8	2	2	8
BB	H53	Human	1997	13a	IN	6	6	4	12	11	8	2	2	8
*: allele numbers for all loci are rounded to the nearest integer
